# Supplementary material for: Tumor Treating Fields (TTFields), and their concomitant application with FOLFOX, are effective for the treatment of gastric cancer cells
Source: Front Oncol. 2026 Mar 9;16:1575083. doi: 10.3389/fonc.2026.1575083 (PMC13006209; doi:10.3389/fonc.2026.1575083)
Supplement: Supplementary file 1 [file Table1.xlsx]

## Sheet: Table S1
Table S1: The 20 most differentially expressed genes for the AGS cell line following 48 h of TTFields exposure, as expressed in the two cell lines at the two timepoints.
SYMBOL	annotation	GENEID	logFC_AGS_24h	AveExpr_AGS_24h	t_AGS_24h	P.Value_AGS_24h	adj.P.Val_AGS_24h	B_AGS_24h	logFC_AGS_48h	AveExpr_AGS_48h	t_AGS_48h	P.Value_AGS_48h	adj.P.Val_AGS_48h	B_AGS_48h	logFC_KATOIII_24h	AveExpr_KATOIII_24h	t_KATOIII_24h	P.Value_KATOIII_24h	adj.P.Val_KATOIII_24h	B_KATOIII_24h	logFC_KATOIII_48h	AveExpr_KATOIII_48h	t_KATOIII_48h	P.Value_KATOIII_48h	adj.P.Val_KATOIII_48h	B_KATOIII_48h
CAPN8	Calpain-8; Calcium-regulated non-lysosomal thiol-protease. Involved in membrane trafficking in the gastric surface mucus cells (pit cells) and may involve the membrane trafficking of mucus cells via interactions with coat protein. Proteolytically cleaves the beta- subunit of coatomer complex (By similarity); Belongs to the peptidase C2 family	ENSG00000203697.12	3.12435	4.48799	16.0565	2.58e-13	3.55e-09	20.2437	4.17986	4.48799	20.6912	1.65e-15	2.28e-11	24.8169	0.0297983	5.58389	0.0878919	0.930811	0.963175	-6.86544	-0.278709	5.58389	-0.826313	0.418087	0.55613	-6.79855
ANK1	Ankyrin-1; Attaches integral membrane proteins to cytoskeletal elements; binds to the erythrocyte membrane protein band 4.2, to Na-K ATPase, to the lymphocyte membrane protein GP85, and to the cytoskeletal proteins fodrin, tubulin, vimentin and desmin. Erythrocyte ankyrins also link spectrin (beta chain) to the cytoplasmic domain of the erythrocytes anion exchange protein; they retain most or all…	ENSG00000029534.21	2.10964	4.13622	13.3074	9.67e-12	2.36e-08	16.9033	2.99056	4.13622	18.5201	1.53e-14	1.05e-10	22.9118	0.780483	3.25246	3.45331	0.00242892	0.0226183	-1.77187	0.744593	3.25246	3.39792	0.00276428	0.0131197	-2.14742
STOM	Erythrocyte band 7 integral membrane protein; Regulates ion channel activity and transmembrane ion transport. Regulates ASIC2 and ASIC3 channel activity; Belongs to the band 7/mec-2 family	ENSG00000148175.13	3.38943	2.12087	13.5681	6.69e-12	2.36e-08	16.449	3.64781	2.12087	16.315	1.88e-13	6.49e-10	20.0507	-0.69042	4.88002	-3.65278	0.00152099	0.0167668	-1.49353	-0.60368	4.88002	-3.20205	0.00435403	0.018537	-2.7539
GNE	Bifunctional UDP-N-acetylglucosamine 2-epimerase/N-acetylmannosamine kinase; Regulates and initiates biosynthesis of N- acetylneuraminic acid (NeuAc), a precursor of sialic acids. Plays an essential role in early development (By similarity). Required for normal sialylation in hematopoietic cells. Sialylation is implicated in cell adhesion, signal transduction, tumorigenicity and metastatic behavi…	ENSG00000159921.19	3.16266	3.81253	13.5171	7.18e-12	2.36e-08	17.0621	3.53046	3.81253	16.5198	1.47e-13	6.49e-10	20.8944	0.837261	0.95228	1.93327	0.0670542	0.193442	-4.42985	1.06684	0.95228	2.85826	0.00952497	0.0334309	-3.03091
VEGFA	Vascular endothelial growth factor A; Growth factor active in angiogenesis, vasculogenesis and endothelial cell growth. Induces endothelial cell proliferation, promotes cell migration, inhibits apoptosis and induces permeabilization of blood vessels. Binds to the FLT1/VEGFR1 and KDR/VEGFR2 receptors, heparan sulfate and heparin. NRP1/Neuropilin-1 binds isoforms VEGF-165 and VEGF-145. Isoform VEGF…	ENSG00000112715.25	1.94968	6.84371	14.0579	3.39e-12	2.34e-08	18.0427	2.20705	6.84371	15.8175	3.46e-13	9.53e-10	20.2911	0.938694	7.67674	4.47281	0.00021827	0.00481517	0.340764	0.936041	7.67674	4.40576	0.000255816	0.00232241	-0.0349615
LIPH	Lipase member H; Hydrolyzes specifically phosphatidic acid (PA) to produce 2-acyl lysophosphatidic acid (LPA; a potent bioactive lipid mediator) and fatty acid. Does not hydrolyze other phospholipids, like phosphatidylserine (PS), phosphatidylcholine (PC) and phosphatidylethanolamine (PE) or triacylglycerol (TG); Belongs to the AB hydrolase superfamily. Lipase family	ENSG00000163898.10	1.446	5.63952	12.9385	1.65e-11	3.24e-08	16.5021	1.69536	5.63952	15.571	4.7e-13	1.08e-09	19.9896	-0.690974	5.45137	-3.15105	0.00489658	0.0351132	-2.65535	-0.786792	5.45137	-3.64081	0.00156449	0.00857243	-1.81219
GLUL	Glutamine synthetase; This enzyme has 2 functions: it catalyzes the production of glutamine and 4-aminobutanoate (gamma-aminobutyric acid, GABA), the latter in a pyridoxal phosphate-independent manner (By similarity). Essential for proliferation of fetal skin fibroblasts; Belongs to the glutamine synthetase family	ENSG00000135821.19	1.38251	6.59041	13.2657	1.03e-11	2.36e-08	16.9804	1.45946	6.59041	13.969	3.83e-12	7.55e-09	17.9703	0.497912	5.5671	2.27976	0.0333829	0.124363	-4.46891	0.806921	5.5671	3.6974	0.00136922	0.00781308	-1.69044
RFC3	Replication factor C subunit 3; The elongation of primed DNA templates by DNA polymerase delta and epsilon requires the action of the accessory proteins proliferating cell nuclear antigen (PCNA) and activator 1; AAA ATPases	ENSG00000133119.13	-0.826202	5.60833	-8.0287	7.44e-08	1.5e-05	8.22746	-1.40668	5.60833	-13.741	5.25e-12	9.05e-09	17.6515	-0.851177	5.7987	-4.97371	6.71e-05	0.00236283	1.51151	-1.08741	5.7987	-6.32909	3.08e-06	0.000107766	4.39431
ABCA3	ATP-binding cassette sub-family A member 3; Plays an important role in the formation of pulmonary surfactant, probably by transporting lipids such as cholesterol; Belongs to the ABC transporter superfamily. ABCA family	ENSG00000167972.14	1.82955	4.07123	9.84766	2.38e-09	1.32e-06	11.6371	2.47166	4.07123	13.594	6.45e-12	9.88e-09	17.3704	0.0401267	7.34556	0.277473	0.78418	0.878385	-6.85252	0.155506	7.34556	1.0765	0.294142	0.430953	-6.58004
MYH15	Myosin-15; Muscle contraction; Belongs to the TRAFAC class myosin-kinesin ATPase superfamily. Myosin family	ENSG00000144821.10	2.8999	1.50405	8.90731	1.34e-08	4.3e-06	9.58529	3.64606	1.50405	13.2397	1.06e-11	1.47e-08	16.3309	NA	NA	NA	NA	NA	NA	NA	NA	NA	NA	NA	NA
CMSS1	Protein CMSS1; Cms1 ribosomal small subunit homolog	ENSG00000184220.12	-1.55031	3.56316	-9.73003	2.94e-09	1.45e-06	11.422	-2.1175	3.56316	-12.8821	1.79e-11	2.24e-08	16.322	-0.569865	5.12801	-4.63879	0.000147448	0.00374338	0.763992	-0.832356	5.12801	-6.71575	1.33e-06	6.58e-05	5.27366
LAMA3	Laminin subunit alpha-3; Binding to cells via a high affinity receptor, laminin is thought to mediate the attachment, migration and organization of cells into tissues during embryonic development by interacting with other extracellular matrix components	ENSG00000053747.17	0.921105	8.15038	6.8948	7.92e-07	6.95e-05	5.84359	1.72414	8.15038	12.6563	2.49e-11	2.64e-08	16.135	-0.541855	7.56576	-2.07514	0.050689	0.161746	-4.86197	-0.712928	7.56576	-2.7129	0.013166	0.0425696	-3.88048
TRERF1	Transcriptional-regulating factor 1; Binds DNA and activates transcription of CYP11A1. Interaction with CREBBP and EP300 results in a synergistic transcriptional activation of CYP11A1; Myb/SANT domain containing	ENSG00000124496.12	1.58587	2.54464	9.93318	2.05e-09	1.28e-06	11.6814	1.83974	2.54464	12.3614	3.87e-11	3.82e-08	15.5415	0.270035	4.40948	1.12641	0.272935	0.469468	-6.12578	0.120974	4.40948	0.516321	0.611124	0.72518	-6.92091
PNPLA6	Neuropathy target esterase; Phospholipase B that deacylates intracellular phosphatidylcholine (PtdCho), generating glycerophosphocholine (GroPtdCho). This deacylation occurs at both sn-2 and sn-1 positions of PtdCho. Its specific chemical modification by certain organophosphorus (OP) compounds leads to distal axonopathy; Patatin like phospholipase domain containing	ENSG00000032444.17	1.73555	6.50401	11.6559	1.15e-10	1.44e-07	14.6236	1.8254	6.50401	12.2499	4.59e-11	4.22e-08	15.5355	1.04624	5.53908	5.60404	1.56e-05	0.00107638	2.96627	1.32033	5.53908	7.06724	6.29e-07	4.25e-05	6.00154
DRAM1	DNA damage-regulated autophagy modulator protein 1; Lysosomal modulator of autophagy that plays a central role in p53/TP53-mediated apoptosis. Not involved in p73/TP73- mediated autophagy	ENSG00000136048.14	1.47756	5.31181	12.1833	5.08e-11	7.58e-08	15.4076	1.43357	5.31181	12.1392	5.43e-11	4.35e-08	15.3677	-0.277657	1.36229	-1.22312	0.23508	0.428457	-5.50813	0.503454	1.36229	2.36563	0.0278888	0.0740591	-4.02828
APP	Amyloid-beta A4 protein; N-APP binds TNFRSF21 triggering caspase activation and degeneration of both neuronal cell bodies (via caspase-3) and axons (via caspase-6); Endogenous ligands	ENSG00000142192.21	1.03638	10.2702	8.34712	3.95e-08	9.12e-06	8.87172	1.52983	10.2702	12.0752	5.99e-11	4.35e-08	15.2624	0.18782	9.02396	1.29528	0.209542	0.398269	-5.98851	0.360005	9.02396	2.46458	0.0226015	0.063299	-4.32112
SMPDL3A	Acid sphingomyelinase-like phosphodiesterase 3a; Has in vitro nucleotide phosphodiesterase activity with nucleoside triphosphates, such as ATP. Has in vitro activity with p-nitrophenyl-TMP. Has lower activity with nucleoside diphosphates, and no activity with nucleoside monophosphates. Has in vitro activity with CDP-choline, giving rise to CMP and phosphocholine. Has in vitro activity with CDP-et…	ENSG00000172594.13	1.96685	3.13674	12.4686	3.3e-11	5.68e-08	15.6064	1.77601	3.13674	12.0764	5.98e-11	4.35e-08	15.2036	1.48985	3.84561	6.75203	1.23e-06	0.000253876	5.57234	1.37414	3.84561	6.45705	2.32e-06	8.99e-05	4.79832
HMGN2	Non-histone chromosomal protein HMG-17; Binds to the inner side of the nucleosomal DNA thus altering the interaction between the DNA and the histone octamer. May be involved in the process which maintains transcribable genes in a unique chromatin conformation (By similarity); Canonical high mobility group	ENSG00000198830.11	-1.18111	8.03981	-9.75118	2.83e-09	1.45e-06	11.4647	-1.46669	8.03981	-12.1123	5.66e-11	4.35e-08	15.3282	-0.89442	8.37264	-7.46666	2.75e-07	0.000117651	6.98368	-0.931716	8.37264	-7.78624	1.44e-07	1.85e-05	7.49294
TM7SF3	Transmembrane 7 superfamily member 3; Involved in the inhibition of cytokine-induced death of pancreatic beta cells. Involved in the promotion of insulin secretion from pancreatic beta cells. Is a downstream transcriptional target of p53/TP53, and acts as a pro- survival homeostatic factor that attenuates the development of cellular stress. Maintains protein homeostasis and promotes cell survival…	ENSG00000064115.11	0.738818	7.80323	7.35834	2.95e-07	3.45e-05	6.82716	1.21308	7.80323	11.9065	7.78e-11	5.17e-08	15.0144	0.0354556	6.71252	0.294353	0.771432	0.871326	-6.85635	0.0411072	6.71252	0.341786	0.735971	0.822793	-7.11612
RBM3	RNA-binding protein 3; Cold-inducible mRNA binding protein that enhances global protein synthesis at both physiological and mild hypothermic temperatures. Reduces the relative abundance of microRNAs, when overexpressed. Enhances phosphorylation of translation initiation factors and active polysome formation (By similarity)	ENSG00000102317.18	-2.05943	7.21631	-9.86525	2.31e-09	1.32e-06	11.6674	-2.49621	7.21631	-11.8987	7.87e-11	5.17e-08	15.0025	-2.69057	7.38825	-10.0525	2.13e-09	6.17e-06	11.7711	-2.54453	7.38825	-9.48079	5.8e-09	4e-06	10.7189
