# Supplementary material for: Tumor Treating Fields (TTFields), and their concomitant application with FOLFOX, are effective for the treatment of gastric cancer cells
Source: Front Oncol. 2026 Mar 9;16:1575083. doi: 10.3389/fonc.2026.1575083 (PMC13006209; doi:10.3389/fonc.2026.1575083)
Supplement: Supplementary file 2 [file Table2.xlsx]

## Sheet: Most_changed_genes_20_KATOIII48
Table S2: The 20 most differentially expressed genes for the KATO III cell line following 48 h of TTFields exposure, as expressed in the two cell lines at the two timepoints.
SYMBOL	annotation	logFC_AGS_24h	AveExpr_AGS_24h	t_AGS_24h	P.Value_AGS_24h	adj.P.Val_AGS_24h	B_AGS_24h	logFC_AGS_48h	AveExpr_AGS_48h	t_AGS_48h	P.Value_AGS_48h	adj.P.Val_AGS_48h	B_AGS_48h	logFC_KATOIII_24h	AveExpr_KATOIII_24h	t_KATOIII_24h	P.Value_KATOIII_24h	adj.P.Val_KATOIII_24h	B_KATOIII_24h	logFC_KATOIII_48h	AveExpr_KATOIII_48h	t_KATOIII_48h	P.Value_KATOIII_48h	adj.P.Val_KATOIII_48h	B_KATOIII_48h
DPEP1	Dipeptidase 1; Hydrolyzes a wide range of dipeptides. Implicated in the renal metabolism of glutathione and its conjugates. Converts leukotriene D4 to leukotriene E4; it may play an important role in the regulation of leukotriene activity	-0.451997	-1.39221	-0.81638	0.423392	0.610578	-5.55296	-0.448387	-1.39221	-0.775567	0.446599	0.559182	-5.63217	3.17191	1.67329	10.5222	9.63026934164315e-10	6.16953924352875e-06	11.9511	4.31858	1.67329	13.4813	1.08607695331106e-11	1.32379903441582e-07	16.2859
IL1RAP	Interleukin 1 receptor accessory protein; Immunoglobulin like domain containing	0.230511	3.80612	1.27232	0.217084	0.401765	-5.98218	-0.142221	3.80612	-0.809766	0.427101	0.541107	-6.58184	-1.59342	4.83784	-10.7526	6.58077506807552e-10	6.16953924352875e-06	12.8862	-1.95413	4.83784	-13.1077	1.82958888040332e-11	1.32379903441582e-07	16.4452
PAQR8	Membrane progestin receptor beta; Plasma membrane progesterone (P4) receptor coupled to G proteins. Seems to act through a G(i) mediated pathway. May be involved in oocyte maturation (By similarity). Also binds dehydroepiandrosterone (DHEA), pregnanolone, pregnenolone and allopregnanolone; Belongs to the ADIPOR family	1.89598	4.51618	9.42775	5.08525319441796e-09	2.00329917270385e-06	10.9048	1.88789	4.51618	9.87927	2.25454811006105e-09	3.70067968351449e-07	11.6893	1.7386	3.02364	7.22211	4.55026833105375e-07	0.0001401	6.54301	2.81085	3.02364	12.5083	4.33180345005814e-11	2.08951759085971e-07	15.5196
UNC13D	Protein unc-13 homolog D; Plays a role in cytotoxic granule exocytosis in lymphocytes. Required for both granule maturation and granule docking and priming at the immunologic synapse. Regulates assembly of recycling and late endosomal structures, leading to the formation of an endosomal exocytic compartment that fuses with perforin-containing granules at the immunologic synapse and licences them …	-0.0380306	8.79445	-0.399307	0.693674	0.822035	-6.89134	0.397171	8.79445	4.1318	0.000469083	0.00258089	-0.574117	-1.96712	5.90291	-10.1608	1.7707685594913e-09	6.16953924352875e-06	11.9512	-2.29264	5.90291	-11.5175	1.93646673061198e-10	5.60452201173719e-07	14.1276
CLIP2	CAP-Gly domain-containing linker protein 2; Seems to link microtubules to dendritic lamellar body (DLB), a membranous organelle predominantly present in bulbous dendritic appendages of neurons linked by dendrodendritic gap junctions. May operate in the control of brain-specific organelle translocations (By similarity)	1.3318	6.23839	9.48263	4.60046006746669e-09	1.89057994999217e-06	10.9861	1.48756	6.23839	10.6483	5.96193876242669e-10	1.94104318455993e-07	12.9942	1.56322	7.40222	10.1893	1.68684938770394e-09	6.16953924352875e-06	12.0003	1.71989	7.40222	11.2208	3.09013741529999e-10	7.45289642280103e-07	13.6542
UBASH3B	Ubiquitin-associated and SH3 domain-containing protein B; Interferes with CBL-mediated down-regulation and degradation of receptor-type tyrosine kinases. Promotes accumulation of activated target receptors, such as T-cell receptors and EGFR, on the cell surface. Exhibits tyrosine phosphatase activity toward several substrates including EGFR, FAK, SYK, and ZAP70. Down-regulates proteins that are d…	-0.100295	4.6866	-0.704864	0.488593	0.667662	-6.63443	-0.00461425	4.6866	-0.0324897	0.974387	0.98172	-6.98796	-0.756106	6.42045	-6.87415	9.46203186824654e-07	0.000217341	5.73569	-1.17828	6.42045	-10.6321	8.02496694147843e-10	1.29032551789038e-06	12.6964
RFX5	DNA-binding protein RFX5; Activates transcription from class II MHC promoters. Recognizes X-boxes. Mediates cooperative binding between RFX and NF-Y. RFX binds the X1 box of MHC-II promoters; Belongs to the RFX family	0.889041	5.12341	7.35255	2.98565653590942e-07	3.45934725353941e-05	6.85313	0.899965	5.12341	7.57351	1.88336620078677e-07	7.63760387542587e-06	7.25398	1.11523	4.73337	8.21732	6.13218475521617e-08	5.54617784954583e-05	8.48188	1.36938	4.73337	10.2831	1.43854345440863e-09	1.66778455920409e-06	12.1362
AKR1C3	Aldo-keto reductase family 1 member C3; Catalyzes the conversion of aldehydes and ketones to alcohols. Catalyzes the reduction of prostaglandin (PG) D2, PGH2 and phenanthrenequinone (PQ) and the oxidation of 9-alpha,11-beta- PGF2 to PGD2. Functions as a bi-directional 3-alpha-, 17-beta- and 20-alpha HSD. Can interconvert active androgens, estrogens and progestins with their cognate inactive metab…	2.61679	0.584112	7.73262	1.35708951653902e-07	2.20135885341648e-05	7.41271	1.99757	0.584112	6.50631	1.85129206395587e-06	4.03886312940246e-05	5.17534	2.56227	5.30875	7.85923	1.24212096324426e-07	8.55939640909888e-05	7.78135	3.479	5.30875	10.3518	1.28119391798024e-09	1.66778455920409e-06	12.2572
FUT4	Alpha-(1,3)-fucosyltransferase 4; May catalyze alpha-1,3 glycosidic linkages involved in the expression of Lewis X/SSEA-1 and VIM-2 antigens; CD molecules	-0.185296	6.185	-1.79053	0.0877091	0.218449	-5.44249	-0.070459	6.185	-0.68675	0.499709	0.608495	-6.85549	-1.38851	6.66613	-7.92284	1.09437734474591e-07	8.55939640909888e-05	7.88346	-1.81772	6.66613	-10.2591	1.49825162529564e-09	1.66778455920409e-06	12.0733
RRM2	Ribonucleoside-diphosphate reductase subunit M2; Provides the precursors necessary for DNA synthesis. Catalyzes the biosynthesis of deoxyribonucleotides from the corresponding ribonucleotides. Inhibits Wnt signaling; Belongs to the ribonucleoside diphosphate reductase small chain family	-0.834215	8.02668	-7.92262	9.21680560282493e-08	1.63249902003215e-05	7.99443	-1.10245	8.02668	-10.5098	7.53808062870083e-10	2.01505762143861e-07	12.7581	-1.09976	8.94726	-9.03092	1.3129163804293e-08	2.37490161764905e-05	9.9911	-1.22079	8.94726	-10.1632	1.76378932318607e-09	1.82312823541612e-06	11.9251
ING4	Inhibitor of growth protein 4; Component of the HBO1 complex which has a histone H4- specific acetyltransferase activity, a reduced activity toward histone H3 and is responsible for the bulk of histone H4 acetylation in vivo. Through chromatin acetylation it may function in DNA replication. May inhibit tumor progression by modulating the transcriptional output of signaling pathways which regulate…	0.476218	2.58381	3.56623	0.0018104	0.0144204	-1.51895	0.350836	2.58381	2.78466	0.0110645	0.0304414	-3.36394	1.49798	3.7944	7.43209	2.9483414013105e-07	0.000118515	6.96311	2.02588	3.7944	10.0251	2.23447280245751e-09	2.1556703949575e-06	11.7247
CES3	Carboxylesterase 3; Involved in the detoxification of xenobiotics and in the activation of ester and amide prodrugs. Shows low catalytic efficiency for hydrolysis of CPT-11 (7-ethyl-10-[4-(1-piperidino)- 1-piperidino]-carbonyloxycamptothecin), a prodrug for camptothecin used in cancer therapeutics; Carboxylesterases	0.522247	0.920415	2.06561	0.0513472	0.150935	-4.27646	1.31048	0.920415	5.42507	2.16791655421003e-05	0.000250136	2.85038	1.25028	3.80791	5.81134	9.75446795477344e-06	0.000797497	3.53836	2.10616	3.80791	9.87622	2.89120287649315e-09	2.51237619378886e-06	11.4689
TMEM80	Transmembrane protein 80	0.944408	4.73709	7.25896	3.6362445577904e-07	3.94775905219009e-05	6.67357	1.19015	4.73709	9.20865	7.61443748286712e-09	8.53559870030666e-07	10.4818	0.67005	5.74456	4.825	9.51038506588813e-05	0.00289736	1.16468	1.37342	5.74456	9.75187	3.59249469283797e-09	2.88816615000324e-06	11.2029
EPHX2	Bifunctional epoxide hydrolase 2; Bifunctional enzyme. The C-terminal domain has epoxide hydrolase activity and acts on epoxides (alkene oxides, oxiranes) and arene oxides. Plays a role in xenobiotic metabolism by degrading potentially toxic epoxides (By similarity). Also determines steady-state levels of physiological mediators. The N-terminal domain has lipid phosphatase activity, with the high…	0.204523	1.5118	1.00821	0.324761	0.518697	-5.9387	0.0305038	1.5118	0.149756	0.882378	0.917675	-6.52633	1.01966	4.30453	7.13442	5.46390905134295e-07	0.000158136	6.33548	1.41956	4.30453	9.56678	4.98044471334022e-09	3.60360077233732e-06	10.9204
RBM3	RNA-binding protein 3; Cold-inducible mRNA binding protein that enhances global protein synthesis at both physiological and mild hypothermic temperatures. Reduces the relative abundance of microRNAs, when overexpressed. Enhances phosphorylation of translation initiation factors and active polysome formation (By similarity)	-2.05943	7.21631	-9.86525	2.31135680776918e-09	1.31525017718822e-06	11.6674	-2.49621	7.21631	-11.8987	7.87347701364673e-11	5.16950005067434e-08	15.0025	-2.69057	7.38825	-10.0525	2.13169070676828e-09	6.16953924352875e-06	11.7711	-2.54453	7.38825	-9.48079	5.80479240566268e-09	4.00005480487356e-06	10.7189
ERRFI1	ERBB receptor feedback inhibitor 1; Negative regulator of EGFR signaling in skin morphogenesis. Acts as a negative regulator for several EGFR family members, including ERBB2, ERBB3 and ERBB4. Inhibits EGFR catalytic activity by interfering with its dimerization. Inhibits autophosphorylation of EGFR, ERBB2 and ERBB4. Important for normal keratinocyte proliferation and differentiation. Plays a role…	0.232066	7.5381	1.3449	0.192917	0.371241	-6.10745	0.304124	7.5381	1.75304	0.0940945	0.165968	-5.60944	-0.821866	5.75253	-6.18923	4.18748852220904e-06	0.00050922	4.2701	-1.25373	5.75253	-9.3709	7.06918202961169e-09	4.44774491958742e-06	10.5236
PCED1A	PC-esterase domain containing 1A; Belongs to the PC-esterase family	0.619725	4.85565	4.86738	8.07268999306904e-05	0.00163445	1.29494	0.617059	4.85565	4.95449	6.5639710559231e-05	0.000575725	1.40693	1.45858	1.40987	7.46354	2.76424501434609e-07	0.000117651	6.86283	1.68727	1.40987	9.25828	8.66437470459703e-09	4.82239101347014e-06	10.328
SNAI3-AS1	SNAI3-AS1	2.10187	0.492242	8.71402	1.93691766710903e-08	5.34124415881986e-06	9.19628	2.64564	0.492242	10.4549	8.27765666468344e-10	2.01505762143861e-07	12.0068	2.19107	1.49318	8.71816	2.35051465750273e-08	2.83452480072683e-05	9.11674	2.63754	1.49318	10.2671	1.4780962898666e-09	1.66778455920409e-06	11.9326
PCAT7	Prostate Cancer Associated Transcript 7	0.297935	1.89588	1.5961	0.125317	0.279525	-5.2652	0.472652	1.89588	2.61087	0.0162734	0.0414977	-3.58967	1.38294	2.32015	5.71469	1.21418175117375e-05	0.000919405	3.40153	2.36688	2.32015	9.28163	8.3053790387786e-09	4.82239101347014e-06	10.4112
PAX8-AS1	PAX8 Antisense RNA 1	1.3681	0.00201481	3.90864	0.000800641	0.00812904	-0.463425	1.44923	0.00201481	4.1542	0.000444549	0.00247654	0.05291	1.48648	4.90566	7.8105	1.3691847453438e-07	9.00612384085003e-05	7.69036	1.76613	4.90566	9.37498	7.01741608056838e-09	4.44774491958742e-06	10.5533
